# Supplementary material for: Atmospheric non-thermal plasma inactivation of Ascosphaera apis, the causative agent of chalkbrood disease in honeybee
Source: Sci Rep. 2024 Jan 21;14:1831. doi: 10.1038/s41598-024-52221-1 (PMC10800336; doi:10.1038/s41598-024-52221-1)
Supplement: Supplementary file 1 — Supplementary Table S1. [file 41598_2024_52221_MOESM1_ESM.xlsx]

## Sheet: S1 Table
Table S1 Percentage of cumulative (mean ± SE) honeybee larvae mortality (n = 27/treatment) after A. apis 1.2 spores treated with argon plasma by liquid phase and plasma activated water (PAW) and nystatin for 7 days.
	% cumulative mortality
	Day 1	Day 2	Day 3	Day 4	Day 5	Day 6	Day 7
Only food mixture (control)	0.00 ± 0.00a	0.00 ± 0.00a	7.41 ± 3.70a	14.82 ± 3.70ab	29.63 ± 3.70b	29.63 ± 3.70b	33.33 ± 0.00b
Untreated spores	0.00 ± 0.00a	3.70 ± 3.70a	14.81 ± 3.70a	37.03 ± 3.70a	62.97 ± 3.70a	77.78 ± 6.41a	96.30 ± 3.70a
Nystatin-treated spores	0.00 ± 0.00a	3.70 ± 3.70a	18.52 ± 3.30a	29.63 ± 3.70ab	44.44 ± 6.42ab	59.26 ± 9.80ab	74.07 ± 16.15ab
PAW-treated spores	0.00 ± 0.00a	0.00 ± 0.00a	14.81 ± 3.70a	22.22 ± 6.41ab	44.44 ± 6.42ab	55.56 ± 12.83ab	66.67 ± 6.41ab
Plasma-treated spores	0.00 ± 0.00a	0.00 ± 0.00a	0.00 ± 0.00a	11.11 ± 6.41b	25.92 ± 3.70b	40.74 ± 7.41ab	51.85 ± 9.80b
*Different letters indicate statistically significant differences (ANOVA, Tukey-HSD; p < 0.05 and Kruskal-Wallis test, Steel-Dwass posthoc test; p < 0.05).
Comparisons were made between treatments at each time interval.
